# Supplementary material for: The Transcription Factor PfAP2-O Influences Virulence Gene Transcription and Sexual Development in Plasmodium falciparum
Source: Front Cell Infect Microbiol. 2021 Jun 28;11:669088. doi: 10.3389/fcimb.2021.669088 (PMC8275450; doi:10.3389/fcimb.2021.669088)
Supplement: Supplementary file 4 [file Table_1.xlsx]

## Sheet: AP2-O_Pfs16 quantification
This table contains the intensities of the bands visualized in the Western blot shown in Figure 1.
Intensities were measured by ImageJ.
	Anti-HA		Anti-ATC		Relative Values (%)
Start (lane 1)	28359		17832.2		100	1.59033
96 h knockdown (lane 2)	6868.28		31373.2		13.7658	0.218922
96 h recovery (lane 3)	35626.1		11673.8		191.897	3.05179
This table contains the intensities of the bands visualized in the Western blot shown in Figure 4.
Intensities were measured by ImageJ.
	Pfs16	ATCase		relative quantity (%)
on shield	2274.82	10040.7		100
off shield	15789.4	17232.7		441.385
re-on shield	6194.82	21445.1		109.141
