# Supplementary material for: The Transcription Factor PfAP2-O Influences Virulence Gene Transcription and Sexual Development in Plasmodium falciparum
Source: Front Cell Infect Microbiol. 2021 Jun 28;11:669088. doi: 10.3389/fcimb.2021.669088 (PMC8275450; doi:10.3389/fcimb.2021.669088)
Supplement: Supplementary file 5 [file Table_2.xlsx]

## Sheet: 70 kDa
This table represents the peptides found at 70 kDa in the proteomic analysis. Proteins mentioned in the text or which also occur in other samples (30 and/or 15 kDa) are highlighted.
Accession	Description	Score	Coverage	# Proteins	# Unique Peptides	# Peptides	# PSMs	# AAs	MW [kDa]	calc. pI
Q8I659	Uncharacterized protein PFB0765w OS=Plasmodium falciparum (isolate 3D7) GN=PFB0765w PE=1 SV=1 - [YPF11_PLAF7]	10.15	1.95	1	2	2	4	1383	166.9	6.55
P11144	Heat shock 70 kDa protein OS=Plasmodium falciparum PE=2 SV=2 - [HSP70_PLAFA]	7.66	1.91	1	1	1	3	681	74.2	5.67
Q00080	Elongation factor 1-alpha OS=Plasmodium falciparum (isolate K1 / Thailand) GN=MEF-1 PE=3 SV=1 - [EF1A_PLAFK]	5.43	2.48	1	1	1	2	443	49	9.23
O96693	1-deoxy-D-xylulose 5-phosphate reductoisomerase, apicoplastic OS=Plasmodium falciparum (isolate HB3) GN=DXR PE=1 SV=1 - [DXR_PLAFX]	4.34	3.89	1	1	1	2	488	55.7	8.62
P14140	Tubulin beta chain OS=Plasmodium falciparum PE=3 SV=1 - [TBB_PLAFA]	3.69	2.7	2	1	1	1	445	49.8	4.81
Q8IID4	Dynein heavy chain-like protein PF11_0240 OS=Plasmodium falciparum (isolate 3D7) GN=PF11_0240 PE=1 SV=1 - [DYHC2_PLAF7]	2.5	0.27	1	1	1	1	5251	617	5.57
Q05866	78 kDa glucose-regulated protein homolog OS=Plasmodium falciparum (isolate NF54) PE=3 SV=1 - [GRP78_PLAFO]	2.43	1.83	1	1	1	1	655	72.7	5.31
Q8IDN0	Female gametocyte surface protein P47 OS=Plasmodium falciparum (isolate 3D7) GN=PFS47 PE=2 SV=1 - [PFS47_PLAF7]	2.11	2.73	1	1	1	1	439	50.8	8.31
C6KTD2	Putative histone-lysine N-methyltransferase 1 OS=Plasmodium falciparum (isolate 3D7) GN=SET1 PE=1 SV=1 - [SET1_PLAF7]	2.05	0.27	1	1	1	1	6753	795.5	8.59
Q8I1N6	AP2/ERF domain-containing protein PFD0985w OS=Plasmodium falciparum (isolate 3D7) GN=PFD0985w PE=1 SV=2 - [AP2A_PLAF7]	1.89	0.49	1	1	1	1	3473	399.9	5.97
Q8IHZ9	Casein kinase I OS=Plasmodium falciparum (isolate 3D7) GN=CK1 PE=3 SV=1 - [KC1_PLAF7]	0	2.17	2	1	1	1	323	37.6	9.29
O77384	Protein PFC0760c OS=Plasmodium falciparum (isolate 3D7) GN=PFC0760c PE=1 SV=1 - [LRR4_PLAF7]	0	0.27	1	1	1	1	3394	402.7	4.83
Q8IIS5	Pescadillo homolog OS=Plasmodium falciparum (isolate 3D7) GN=PF11_0090 PE=3 SV=1 - [PESC_PLAF7]	0	0.93	1	1	1	1	643	77.1	9.03
Q8IDX6	Reticulocyte-binding protein 2 homolog a OS=Plasmodium falciparum (isolate 3D7) GN=PF13_0198 PE=1 SV=1 - [RBP2A_PLAF7]	0	0.64	2	1	1	1	3130	370.2	5.6
Q8ID94	Uncharacterized protein MAL13P1.304 OS=Plasmodium falciparum (isolate 3D7) GN=MAL13P1.304 PE=1 SV=1 - [YPF12_PLAF7]	0	2.18	1	1	1	1	1792	210	9.42
Q8IE95	Variant-silencing SET domain-containing protein OS=Plasmodium falciparum (isolate 3D7) GN=SETVS PE=2 SV=1 - [SETVS_PLAF7]	0	0.86	1	1	1	1	2548	300.5	7.4

## Sheet: 30kDa
This table represents the peptides found at 30 kDa in the proteomic analysis. Proteins mentioned in the text or which also occur in other samples (70 and/or 15 kDa) are highlighted.
Accession	Description	Score	Coverage	# Proteins	# Unique Peptides	# Peptides	# PSMs	# AAs	MW [kDa]	calc. pI
Q8I659	Uncharacterized protein PFB0765w OS=Plasmodium falciparum (isolate 3D7) GN=PFB0765w PE=1 SV=1 - [YPF11_PLAF7]	8.34	0.65	1	1	1	3	1383	166.9	6.55
C6KTD2	Putative histone-lysine N-methyltransferase 1 OS=Plasmodium falciparum (isolate 3D7) GN=SET1 PE=1 SV=1 - [SET1_PLAF7]	2.81	0.27	1	1	1	1	6753	795.5	8.59
Q8I3Z1	MATH and LRR domain-containing protein PFE0570w OS=Plasmodium falciparum (isolate 3D7) GN=PFE0570w PE=1 SV=1 - [MLRR1_PLAF7]	2.1	0.08	1	1	1	1	10061	1186.8	7.49
Q04956	Probable cation-transporting ATPase 1 OS=Plasmodium falciparum PE=3 SV=1 - [ATX1_PLAFA]	0	0.31	1	1	1	1	1956	230.1	9.11
C6KSX1	Surface protein P12p OS=Plasmodium falciparum (isolate 3D7) GN=PFS12P PE=3 SV=1 - [PF12P_PLAF7]	0	9.7	1	1	1	1	371	43.4	5.95

## Sheet: 15 kDa
This table represents the peptides found at 15 kDa in the proteomic analysis. Proteins mentioned in the text or which also occur in other samples (70 and/or 30 kDa) are highlighted.
Accession	Description	Score	Coverage	# Proteins	# Unique Peptides	# Peptides	# PSMs	# AAs	MW [kDa]	calc. pI
Q8I659	Uncharacterized protein PFB0765w OS=Plasmodium falciparum (isolate 3D7) GN=PFB0765w PE=1 SV=1 - [YPF11_PLAF7]	27.26	1.95	1	2	2	11	1383	166.9	6.55
O77384	Protein PFC0760c OS=Plasmodium falciparum (isolate 3D7) GN=PFC0760c PE=1 SV=1 - [LRR4_PLAF7]	2.2	0.21	1	1	1	1	3394	402.7	4.83
Q8I3Z1	MATH and LRR domain-containing protein PFE0570w OS=Plasmodium falciparum (isolate 3D7) GN=PFE0570w PE=1 SV=1 - [MLRR1_PLAF7]	2.09	0.21	1	2	2	3	10061	1186.8	7.49
C0H4W3	Probable ATP-dependent helicase PF08_0048 OS=Plasmodium falciparum (isolate 3D7) GN=PF08_0048 PE=1 SV=1 - [HEPF1_PLAF7]	0	0.29	1	1	1	1	2082	246.6	5.47
Q8I1U7	Structural maintenance of chromosomes protein 3 homolog OS=Plasmodium falciparum (isolate 3D7) GN=PFD0685c PE=1 SV=1 - [SMC3_PLAF7]	0	0.75	1	1	1	1	1193	141.1	6.87
