# Supplementary material for: The Transcription Factor PfAP2-O Influences Virulence Gene Transcription and Sexual Development in Plasmodium falciparum
Source: Front Cell Infect Microbiol. 2021 Jun 28;11:669088. doi: 10.3389/fcimb.2021.669088 (PMC8275450; doi:10.3389/fcimb.2021.669088)
Supplement: Supplementary file 6 [file Table_3.xlsx]

## Sheet: var gene RT-PCR primers
Supplementary Table 5.1
This list contains the oligonucleotides used for real time RT-PCR (from Salanti et al. 2003, cited in the main document)
Forward Primer	Reverse Primer	Former PlasmoDB ID	New Gene ID	Gene ID						Input ID
TGCGCTGATAACTCACAACA	AGGGGTTCATCGTCATCTTC	PFA0005w	PF3D7_0100100							PFA0005w
AACCCCCAATACCATTACGA	TTCCCCACTCATGTAACCAA	PFA0765c	PF3D7_0115700	PF3D7_0100300						PFA0015c
GACGAGGAGTCGGAAAAGAC	TGGACAGGCTTGTTTGAGAG	PF10_0001	PF3D7_1000100							PFA0765c
GTGCACCAAAAGAAGCTCAA	ACAAAACTCCTCTGCCCATT	PF10_0406	PF3D7_1041300							PFB0010w
GAGGCTTATGGGAAACCAGA	AGGCAGTCTTTGGCATCTTT	PF11_0007	PF3D7_1100100							PFB1055c
GACGGCTACCACAGAGACAA	CGTCATCATCGTCTTCGTTT	PF11_0008	PF3D7_1100200							PFD0005w
TGCTGAAGACCAAATTGAGC	TTGTTGTGGTGGTTGTTGTG	PF11_0521	PF3D7_1150400							PFD0020c
TCGATTATGTGCCGCAGTAT	TTCCCGTACAATCGTATCCA	PFL0020w	PF3D7_1200400							PFD0615c
TGGTGATGGTACTGCTGGAT	TTTATTTTCGGCAGCATTTG	PFL0030c	PF3D7_1200600							PFD0625c
GACGCCTGCACTCTCAAATA	TTGGAGAGCACCACCATTTA	PFL0935c	PF3D7_1219300							PFD0995c
AGCAAAATCCGAAGCAGAAT	CCCACAGATCTTTTCCTCGT	PFL1950w	PF3D7_1240300							PFD1015c
AAAGCCACTAGCGAGGGTAA	TGTTTTTGCCCACTCCTGTA	PFL1955w/PFL1970w	PF3D7_1240400							PFD1245c
CATCCATTACGCAGGATACG	AAATAGGGTGGGCGTAACAC	PFL1960w	PF3D7_1240600							PFE0005w
GGCACGAAGTTTTGCAGATA	TTTGTGCGTCTTTCTTCGTC	PFL2665c	PF3D7_1255200							PFE1640w
CGGAGGAGGAAAAACAAGAG	TGCCGTATTTGAGACCACAT	PFL0005w	PF3D7_1200100							MAL6P1.316
CGGAATTAGTTGCCTTCACA	CATTGGCCACCAAGTGTATC	PF13_0364	PF3D7_1373500							MAL6P1.252
CACAGGTATGGGAAGCAATG	CCATACAGCCGTGACTGTTC	PF13_0003	PF3D7_1300300							MAL6P1.4
CAATTTTGGGTGTGGAATCA	CACTGGCCACCAAGTGTATC	PFB1055c	PF3D7_0223500							MAL6P1.1
ATGTGCGCTACAAGAAGCTG	TTGATCTCCCCATTCAGTCA	PFB0010w	PF3D7_0200100							PF07_0048
CAATCTGCGGCAATAGAGAC	CCACTGTTGAGGGGTTTTCT	PFC1120c/PFC0005w	PF3D7_0324900							PF07_0049
ATATGGGAAGGGATGCTCTG	TGAACCATCGAAGGAATTGA	PFD0020c	PF3D7_0400400							MAL7P1.50
ACCGCCCCATCTAGTGATAG	CACTTGGTGATGTGGTGTCA	PFD0615c	PF3D7_0412400							PF07_0050
TAAAAGACGCCAACAGATGC	TCATCGTCTTCGTCTTCGTC	PFD0625c	PF3D7_0412700							PF07_0051
ACTTTCTGGTGGGGAATCAG	TTCACCGCCACTTACTTCAG	PFD0630c/PFD0635c	PF3D7_0412900							MAL7P1.55
GACGACGATGAAGACGAAGA	AGATCTCCGCATTTCCAATC	PFD0005w	PF3D7_0400100							MAL7P1.56
AGAGGGTTATGGGAATGCAG	GCATTCTTTGGCAATTCCTT	PFD0995c/PFD1000c	PF3D7_0420700							PF07_0073
TGCAACGAAACATTAGCACA	AGCAGGGGATGATGCTTTAC	PFD1015c	PF3D7_0421300							PF07_0139
AAACACGTTGAATGGCGATA	GACGCCGAGGAGGTAAATAG	PFD1235w/MAL7P1.1	PF3D7_0425800							PF08_0142
TGACGACTCCTCAGACGAAG	CTCCACTGACGGATCTGTTG	PFD1245c	PF3D7_0426000							PF08_0141
AAGAAAGTGCCACAACATGC	GTTCGTACGCCTGTCGTTTA	PFE1640w	PF3D7_0533100							PF08_0140
GAAGCTGGTGGTACTGACGA	TATTTTCCCACCAGGAGGAG	PFE0005w	PF3D7_0500100							PF08_0106
ATTTGTCGCACATGAAGGAA	AACTTCGTGCCAATGCTGTA	MAL6P1.252	PF3D7_0617400							PF08_0103
TTTGGGATGACACCAAGAAA	GTCGCTTGATGAAGGAGTCA	PF08_0140	PF3D7_0800300							PFI0005w
GGTGTCAAGGCAGCTAATGA	TATGTCCTGCGCTATTTTGC	PF08_0141	PF3D7_0800200							PFI1820w
GTCGTGGAAAAACGAAAGGT	TATCTATCCAGGGCCCAAAG	PF08_0142	PF3D7_0800100							PFI1830c
ATGTGTGCGAGAAGGTGAAG	TGCCTTCTAGGTGGCATACA	MAL6P1.4	PF3D7_0632500							PF10_0001
CAATTTTTCCGACGCTTGTA	CACATATAGCGCCGTCCTTA	PF07_0048	PF3D7_0711700							PF10_0406
GCGACGCTCAAAAACATTTA	TCATCCAACGCAATCTTTGT	PF07_0050	PF3D7_0712400							PF11_0007
ACCAAATGGTGACTTGCTCA	TTTTCATCGACGGATGATGT	MAL7P1.50	PF3D7_0712300							PF11_0008
GTTGAGTCTGCGGCAATAGA	CTGGGGTTTGTTCAACACTG	PF07_0049	PF3D7_0712000							PF11_0521
CACACATGTCCACCACAAGA	ACCCTTCTGTGGTGTCTTCC	MAL7P1.56	PF3D7_0712900							PFL0005w
ACGTGGTGGAGACGTAAACA	CCTTTGTTGTTGCCACTTTG	MAL7P1.55	PF3D7_0712800							PFL0020w
CGTGGTAGTGAAGCACCATC	CCCACCTTCTTGTGGTTTCT	PF07_0051	PF3D7_0712600							PFL0030c
TGACGACGATAAATGGGAAA	TTCTTTTGGAGCAGGGAGTT	PF07_0139	PF3D7_0733000							PFL0935c
ACCAAGTGGTGACAAAGCAG	GGGTGGCACACAAACACTAC	PFD1005c/PFD1015c	PF3D7_0421100							PFL1950w
TTTGTCCGGAAGACGATACA	ATCTGGGGCAGAATTACCAC	PF08_0106	PF3D7_0808700							PFL1960w
TGCAAACCACCAGAAGAAAG	GTTCTCCGTGTTGTCCTCCT	PFI0005w	PF3D7_0900100							PFL2665c
CGTAAAACATGGTGGGATGA	GGCCCATTCAGTTAACCATC	PFA0015c/PFI1820w/MAL6P1.314	PF3D7_0100300							PF13_0001
CACACGTGGACCTCAAGAAC	AAAACCGATGCCAATACTCC	PFI1830c	PF3D7_0937800							PF13_0003
ACAAAGGAACGTCCATCTCC	GCCAATACTCCACATGATCG	PF13_0001	PF3D7_1300100							PF13_0364
TGCAAGGGTGCTAATGGTAA	CCTGCATTTTGACATTCGTC	PF08_0103	PF3D7_0809100
GACAAATACGGCGACTACGA	TGTTTCACCCCATTCTTCAA	MAL6P1.1	PF3D7_0632800
TGGAAAGAACATGGACCTGA	TTCCTCGAGGGAAGAATCAC	MAL6P1.316	PF3D7_0600200
TCACAACCTGACCCCCTACT	TCTTCGTCGTTGTCATCCTC	PFD0995c	PF3D7_0420700
TGACCAAGACGAAGTATGGAA	TTGATCTCTGTTCGCTGTCC	PFI1820w	PF3D7_0937600
TCATTATGGGAAGCACGATT	TGATTTCTACCATCGCAAGG	PFA0015c	PF3D7_0100300
AAGTAGCAGGTCATCGTGGTT	TTCGGCACATTCTTCCATAA	PF07_0073	PF3D7_0717700
gametocytes related genes
Forward Primer	Reverse Primer	Previous ID	New ID
AGCAAGTACTAATTCAGAGAGGCT	ATGGCTCTGTTGACGGAAGAAA	Pfg14-744	PF3D7_1477300
AGCTAGCTGAGTTTCTAAAGGCA	CTCTCTTCATGCTGTTGGACCT	Pfs16(Pf_040620)	PF3D7_040620
GGATCCTTGCTAAGGGTCATC	ATGAAACACATGCCCCTCTC	Pfg27-25	PF3D7_1302100
TGCTCTTTTGTCAACTGTATGGA	TGGTGAACCCAAAAGTTGTT	PfGEXP17	PF3D7_1478000
GAGCATAAGAAAAACAAAAGCAA	AGTTGCCCCACATCTTTCTG	PfGEXP02	PF3D7_1102500

## Sheet: gametocyte-related gene Primers
Supplementary Table 5.2
Forward Primer	Reverse Primer	Previous ID	New ID
AGCAAGTACTAATTCAGAGAGGCT	ATGGCTCTGTTGACGGAAGAAA	Pfg14-744	PF3D7_1477300
AGCTAGCTGAGTTTCTAAAGGCA	CTCTCTTCATGCTGTTGGACCT	Pfs16(Pf_040620)	PF3D7_040620
GGATCCTTGCTAAGGGTCATC	ATGAAACACATGCCCCTCTC	Pfg27-25	PF3D7_1302100
TGCTCTTTTGTCAACTGTATGGA	TGGTGAACCCAAAAGTTGTT	PfGEXP17	PF3D7_1478000
GAGCATAAGAAAAACAAAAGCAA	AGTTGCCCCACATCTTTCTG	PfGEXP02	PF3D7_1102500
